# Supplementary material for: A Novel Membrane-like 2D A’-MoS2 as Anode for Lithium- and Sodium-Ion Batteries
Source: Membranes (Basel). 2022 Nov 16;12(11):1156. doi: 10.3390/membranes12111156 (PMC9693981; doi:10.3390/membranes12111156)
Supplement: Supplementary file 1 [file membranes-12-01156-s001.zip]

Archive with 1 entries (1 files):
- membranes-2014185-supplementary.pdf
